# Supplementary material for: Preparation of Gold Nanoparticles via Anodic Stripping of Copper Underpotential Deposition in Bulk Gold Electrodeposition for High-Performance Electrochemical Sensing of Bisphenol A
Source: Molecules. 2023 Dec 11;28(24):8036. doi: 10.3390/molecules28248036 (PMC10745752; doi:10.3390/molecules28248036)
Supplement: Supplementary file 1 [file molecules-28-08036-s001.zip]

Archive with 1 entries (1 files):
- molecules-2689429-supplementary.pdf
